# Supplementary material for: Five-year clinical outcomes of scanning carbon-ion radiotherapy for prostate cancer
Source: PLoS One. 2024 Mar 8;19(3):e0290617. doi: 10.1371/journal.pone.0290617 (PMC10923478; doi:10.1371/journal.pone.0290617)
Supplement: S1 Data — (XLSX) [file pone.0290617.s001.xlsx]

## Sheet: Sheet1
Pt number	Age	T stage	Gleason Score	iPSA	D'Amico	ADT duration	Late GU	GU duration	Late GI	GI duration	PSA failure	Failure duration	Death	OS duration
1	73	T1c	7	10.8	2	7	1	44.1667	0	73.2333	0	73.2333	0	73.2333
2	71	T3a	8	23.178	3	33.8333	0	73	0	73	0	73	0	73
3	71	T3a	7	13.461	3	37.4667	0	66.2667	0	66.2667	0	66.2667	0	66.2667
4	73	T1c	7	6.08	2	6.53333	0	73.0333	0	73.0333	0	73.0333	0	73.0333
5	74	T3a	7	4.889	3	90.8333	0	60.3	0	60.3	0	60.3	0	60.3
6	71	T1c	7	5.056	2	5.4	0	73.9	0	73.9	0	73.9	0	73.9
7	78	T3a	7	7.9	3	24.1	0	72.3	0	72.3	0	72.3	0	72.3
8	71	T3a	9	25.9	3	22.7667	0	75.0667	0	75.0667	0	75.0667	0	75.0667
9	78	T1c	7	5.945	2	4.83333	0	72.8	0	72.8	0	72.8	0	72.8
10	67	T3a	9	84.3	3	24.0333	0	73.3333	0	73.3333	0	73.3333	0	73.3333
11	66	T3b	9	152.5	3	9.03333	0	51.3333	0	51.3333	0	51.3333	0	51.3333
12	73	T2a	7	10.1	2	3.76667	0	61.1	0	61.1	0	61.1	0	61.1
13	77	T2b	7	187	3	34.0333	0	75.6	0	75.6	0	75.6	0	75.6
14	81	T3a	9	7.79	3	52.5333	0	64.8667	0	64.8667	0	64.8667	1	64.8667
15	77	T2a	7	5.69	2	4.2	0	73.9333	0	73.9333	0	73.9333	0	73.9333
16	67	T2c	8	16.74	3	25.8667	1	37.6333	0	73.8	0	73.8	0	73.8
17	67	T2b	7	12.47	2	4.26667	0	60.7667	0	60.7667	0	60.7667	0	60.7667
18	70	T3a	8	45.785	3	28.9667	0	77.0667	0	77.0667	0	77.0667	0	77.0667
19	69	T2a	7	5.98	2	2.83333	0	65.8	0	65.8	0	65.8	0	65.8
20	51	T1c	7	6.52	2	3.93333	0	62.7667	0	62.7667	0	62.7667	0	62.7667
21	74	T2a	8	19.871	3	4.86667	1	20.8667	0	24.7333	0	24.7333	0	24.7333
22	68	T1c	8	4.78	3	27.1667	0	79.1	0	79.1	0	79.1	0	79.1
23	61	T2b	7	17.085	2	6.1	0	71.1333	0	71.1333	0	71.1333	0	71.1333
24	81	T2a	7	5.586	2	5.9	0	73.8333	0	73.8333	0	73.8333	0	73.8333
25	80	T2b	7	11.86	2	5.73333	0	41.3	0	41.3	0	41.3	0	41.3
26	72	T2b	9	18.89	3	24.7333	0	80.2667	0	80.2667	0	80.2667	0	80.2667
27	75	T2a	7	4.7	2	5.36667	0	73.1	0	73.1	0	73.1	0	73.1
28	70	T2a	8	5.22	3	23.5	0	72.1667	0	72.1667	0	72.1667	0	72.1667
29	66	T2c	7	6.84	3	25.9667	0	60.9667	0	60.9667	0	60.9667	0	60.9667
30	77	T1c	8	4.7	3	24.4333	0	73.2	0	73.2	0	73.2	0	73.2
31	67	T2a	7	3.345	2	4.9	0	72.8	0	72.8	0	72.8	0	72.8
32	75	T3a	8	13.8	3	26.1333	0	72.7	0	72.7	0	72.7	0	72.7
33	68	T3a	8	34	3	29.0667	0	72.9667	0	72.9667	1	42.2	0	72.9667
34	68	T1c	6	6.24	1	5.86667	0	73.0333	0	73.0333	1	0.766667	0	73.0333
35	59	T1c	7	5.479	2	2.83333	0	74.9333	0	74.9333	0	74.9333	0	74.9333
36	67	T1c	7	23.211	3	21.2	0	73.2333	0	73.2333	0	73.2333	0	73.2333
37	78	T3b	9	26.8	3	22.4667	0	72.5	0	72.5	0	72.5	0	72.5
38	68	T2a	6	10.3	2	6.76667	0	71.3333	0	71.3333	0	71.3333	0	71.3333
39	63	T2a	8	9.395	3	26	0	42.9667	0	42.9667	0	42.9667	0	42.9667
40	59	T1c	6	4.92	1	0	0	71.4	0	71.4	0	71.4	0	71.4
41	71	T2b	7	4.151	2	6.26667	0	48.7333	0	48.7333	0	48.7333	0	48.7333
42	65	T2a	7	6.554	2	6.66667	0	60.1333	0	60.1333	0	60.1333	0	60.1333
43	66	T3a	8	13.49	3	27.1	0	61.9	0	61.9	0	61.9	0	61.9
44	66	T1c	6	7.519	1	0	0	73.4333	0	73.4333	0	73.4333	0	73.4333
45	57	T2b	8	5	3	4.03333	0	72.8	0	72.8	0	72.8	0	72.8
46	69	T2a	7	5.19	2	6.03333	0	71.0333	0	71.0333	0	71.0333	0	71.0333
47	61	T2a	7	11.15	2	6.8	0	68.7	0	68.7	0	68.7	0	68.7
48	65	T2b	8	9.5	3	23.4667	0	74.7667	0	74.7667	0	74.7667	0	74.7667
49	61	T2a	7	9.2	2	6.1	0	47.3333	0	47.3333	0	47.3333	0	47.3333
50	75	T2c	7	7.14	3	22.6	0	62.3	0	62.3	0	62.3	0	62.3
51	64	T1c	7	11.21	2	8.83333	0	71.9333	0	71.9333	1	20.9333	0	71.9333
52	70	T2c	9	18.824	3	23.2	0	59.9	0	59.9	0	59.9	0	59.9
53	72	T1c	6	6.266	1	0	0	23.7333	0	23.7333	0	23.7333	1	23.7333
54	63	T3a	9	11.257	3	22.7333	1	9.76667	0	61.5	1	46.4667	0	61.5
55	79	T2b	8	12.33	3	23.5667	0	73.2667	0	73.2667	0	73.2667	0	73.2667
56	58	T2a	7	8.43	2	5.3	1	12.8667	0	73.3333	0	73.3333	0	73.3333
57	73	T3a	8	8.39	3	23.8	0	59.4	0	59.4	0	59.4	0	59.4
58	59	T1c	8	5.794	3	24.4333	0	63.5	0	63.5	0	63.5	0	63.5
59	65	T2b	8	8.48	3	26.4	0	73	0	73	0	73	0	73
60	68	T1c	7	8.2	2	6.06667	0	6.3	0	6.3	0	6.3	0	6.3
61	55	T2a	7	23.82	3	24.0333	0	64.7	0	64.7	0	64.7	0	64.7
62	71	T2b	9	5.464	3	26	0	73.1667	0	73.1667	0	73.1667	0	73.1667
63	62	T1c	7	4.991	2	6.93333	0	71.2333	0	71.2333	1	43.9333	0	71.2333
64	62	T3a	8	4.3	3	25.9667	0	68.1667	0	68.1667	0	68.1667	0	68.1667
65	81	T2b	7	7.753	2	6.1	0	21.7	0	21.7	0	21.7	0	21.7
66	54	T1c	7	4.83	2	6.06667	0	73.8667	0	73.8667	0	73.8667	0	73.8667
67	66	T2c	7	46.228	3	22.6333	0	70.1333	0	70.1333	0	70.1333	0	70.1333
68	65	T2c	8	12.61	3	24.0333	0	71.4667	0	71.4667	0	71.4667	0	71.4667
69	84	T2c	8	16.2	3	18.6333	0	9.96667	0	9.96667	0	9.96667	0	9.96667
70	73	T2b	7	7.733	2	13.1	0	67.6667	0	67.6667	0	67.6667	0	67.6667
71	65	T1c	7	5.229	2	6.9	0	73.1333	0	73.1333	0	73.1333	0	73.1333
72	71	T2c	7	8.97	3	24.2	0	68.6667	0	68.6667	0	68.6667	0	68.6667
73	74	T2c	8	22.81	3	13.4333	0	72.2333	0	72.2333	0	72.2333	0	72.2333
74	65	T1c	7	27.628	3	24.1333	0	72.8	0	72.8	0	72.8	0	72.8
75	69	T2b	9	7.5	3	24.1	0	52.3333	0	52.3333	1	36.4	0	52.3333
76	76	T2a	8	9.122	3	6.23333	0	66.6333	0	66.6333	0	66.6333	0	66.6333
77	47	T2c	7	19.487	3	20.5	0	69.9	0	69.9	0	69.9	0	69.9
78	61	T1c	7	6.27	2	2.26667	0	54.7	0	54.7	0	54.7	0	54.7
79	68	T2a	7	4.459	2	10.3	1	21.7333	0	56.5667	0	56.5667	0	56.5667
80	69	T2a	7	5.76	2	6.7	0	58.1667	0	58.1667	0	58.1667	0	58.1667
81	69	T1c	7	9.482	2	6.1	0	69.2667	0	69.2667	0	69.2667	0	69.2667
82	64	T2a	7	6.298	2	6.2	0	35.7333	0	35.7333	0	35.7333	0	35.7333
83	68	T2a	8	15.2	3	25.0333	0	68.7	0	68.7	0	68.7	0	68.7
84	75	T2a	6	4.49	1	0	0	60.6333	0	60.6333	0	60.6333	0	60.6333
85	68	T2a	8	10.83	3	23.2667	0	62	0	62	0	62	0	62
86	56	T2a	8	13.92	3	26.7333	0	45.2333	0	45.2333	0	45.2333	0	45.2333
87	79	T2a	8	4.57	3	24.7	0	59.6333	0	59.6333	0	59.6333	0	59.6333
88	70	T1c	6	9.82	1	0	0	67.8	0	67.8	0	67.8	0	67.8
89	74	T2a	7	5.136	2	4.7	0	61.1	0	61.1	0	61.1	0	61.1
90	69	T1c	8	5.7	3	26.8667	0	54.2	0	54.2	0	54.2	0	54.2
91	76	T3b	8	6.95	3	24.1	0	34.2667	0	34.2667	0	34.2667	0	34.2667
92	65	T2b	8	9.2	3	24.1333	0	62.8667	0	62.8667	0	62.8667	0	62.8667
93	67	T2b	8	4.303	3	23.5667	0	63.4667	0	63.4667	0	63.4667	0	63.4667
94	63	T2a	7	14.787	2	3.7	0	60.9333	0	60.9333	0	60.9333	0	60.9333
95	71	T2c	8	27	3	24.2667	0	60.8333	0	60.8333	0	60.8333	0	60.8333
96	68	T3b	9	26.88	3	23.5333	0	60.8333	0	60.8333	0	60.8333	0	60.8333
97	67	T3a	9	68.853	3	23.7333	0	67.5667	0	67.5667	0	67.5667	1	67.5667
98	67	T1c	7	19	2	5.36667	0	62.1667	0	62.1667	1	55.0667	0	62.1667
99	51	T2c	9	12.94	3	25.8333	0	39.7	0	39.7	0	39.7	0	39.7
100	68	T2a	7	10.1	2	5.8	0	53.9333	0	53.9333	0	53.9333	0	53.9333
101	72	T2a	7	10.45	2	7.46667	0	62.4	0	62.4	0	62.4	0	62.4
102	65	T2b	8	6.22	3	23.2667	0	60.2	0	60.2	0	60.2	0	60.2
103	61	T1c	7	6.45	2	5.86667	0	60.8333	0	60.8333	0	60.8333	0	60.8333
104	74	T2b	7	16.077	2	6.06667	0	58.9	0	58.9	0	58.9	0	58.9
105	63	T1c	8	7.3	3	24.4667	0	60.6	0	60.6	0	60.6	0	60.6
106	50	T2a	7	6.27	2	7.5	0	60.6	0	60.6	0	60.6	0	60.6
107	69	T3a	7	8.585	3	24.7	0	59.8667	0	59.8667	0	59.8667	0	59.8667
108	61	T1c	6	4.18	1	0	0	61.8	0	61.8	0	61.8	0	61.8
109	74	T2a	7	5.79	2	5.53333	1	10.5333	0	61.1	0	61.1	0	61.1
110	77	T1c	9	16.113	3	24.0333	0	65.7	0	65.7	0	65.7	0	65.7
111	81	T2c	7	7.917	2	21.4333	0	60.9	0	60.9	0	60.9	0	60.9
112	62	T2b	8	21.003	3	25.7333	0	61	0	61	0	61	0	61
113	67	T2a	7	6.83	2	7.43333	0	68.7667	0	68.7667	0	68.7667	0	68.7667
114	68	T2a	7	7.94	2	6.9	0	60.5667	0	60.5667	0	60.5667	0	60.5667
115	58	T2a	7	9.23	2	5.73333	0	57.6	0	57.6	0	57.6	0	57.6
116	68	T3b	9	10.4	3	18.2	0	65.6	0	65.6	1	54.5667	0	65.6
117	68	T1c	7	4.34	2	3.16667	0	61.0667	0	61.0667	0	61.0667	0	61.0667
118	79	T3a	8	10.9	3	19.5667	0	14.4667	0	14.4667	0	14.4667	1	14.4667
119	57	T2a	7	5.6	2	7	0	64.2333	0	64.2333	0	64.2333	0	64.2333
120	66	T1c	6	13.768	2	5.83333	0	60.5333	0	60.5333	0	60.5333	0	60.5333
121	77	T2c	6	6.09	3	25.6333	0	60.6667	0	60.6667	0	60.6667	0	60.6667
122	69	T2b	7	9.94	2	7.03333	0	62.8667	0	62.8667	1	44.7333	0	62.8667
123	66	T2c	8	8.023	3	25.5333	0	62.9667	0	62.9667	0	62.9667	0	62.9667
124	65	T2a	8	6.72	3	15.8333	0	60	0	60	0	60	0	60
125	68	T2a	7	8.35	2	6.03333	0	32.7	0	32.7	1	25.6667	0	32.7
126	55	T2b	7	6.98	2	4.4	0	62.3333	0	62.3333	0	62.3333	0	62.3333
127	65	T2a	7	8.4	2	6.6	0	60.8333	0	60.8333	0	60.8333	0	60.8333
128	79	T2a	8	8.007	3	22.4	0	62.6333	0	62.6333	0	62.6333	0	62.6333
129	62	T3a	7	5.764	3	27.1667	0	64.3333	0	64.3333	0	64.3333	0	64.3333
130	70	T2b	8	6.5	3	21.7333	0	57.3667	0	57.3667	0	57.3667	0	57.3667
131	73	T3a	7	3.89	3	22.9	0	53.4	1	13.4	0	53.4	0	53.4
132	74	T2c	7	6.16	3	26.3333	0	47.5	0	47.5	0	47.5	1	47.5
133	61	T2a	7	4.26	2	7.5	0	63.2667	0	63.2667	0	63.2667	0	63.2667
134	69	T2c	7	10.2	3	25.4	0	61.4333	0	61.4333	0	61.4333	0	61.4333
135	69	T1c	7	8.51	2	6.73333	0	61.8333	0	61.8333	0	61.8333	0	61.8333
136	65	T2a	7	4.762	2	6.13333	0	59.4	0	59.4	0	59.4	0	59.4
137	76	T2c	7	5.56	3	25.2	0	61.8333	0	61.8333	0	61.8333	0	61.8333
138	73	T2a	7	6.306	2	7.7	0	59.9667	0	59.9667	0	59.9667	0	59.9667
139	79	T1c	7	9.135	2	10.4333	0	49.9333	0	49.9333	0	49.9333	0	49.9333
140	79	T2c	7	7.9	3	22.9667	0	65.0667	0	65.0667	0	65.0667	0	65.0667
141	67	T2c	8	99.6	3	27.9667	0	60.1667	0	60.1667	0	60.1667	0	60.1667
142	57	T3b	8	68	3	28.6333	0	66.6667	0	66.6667	1	59	0	66.6667
143	57	T2b	7	5.43	2	6.4	0	61.1333	0	61.1333	0	61.1333	0	61.1333
144	77	T2a	8	10.569	3	23.0667	0	60.6667	0	60.6667	0	60.6667	0	60.6667
145	70	T2a	8	7.226	3	22.8	0	61.1333	0	61.1333	0	61.1333	0	61.1333
146	80	T2a	8	17.9	3	23.5333	0	64.7	0	64.7	0	64.7	0	64.7
147	63	T2c	7	5.312	3	22.3333	0	61.6	0	61.6	0	61.6	0	61.6
148	81	T1c	8	11.3	3	23.7333	1	50.7667	0	64.4667	0	64.4667	0	64.4667
149	71	T2a	7	14.138	2	5	0	61.7667	0	61.7667	0	61.7667	0	61.7667
150	72	T2b	8	10.29	3	15.1	0	61.1	0	61.1	0	61.1	0	61.1
151	77	T2a	7	17.3	2	7.93333	1	20.9	0	60.7333	0	60.7333	0	60.7333
152	65	T2c	8	15.623	3	23.1	0	61.5	0	61.5	0	61.5	0	61.5
153	62	T2a	7	6.697	2	7.8	0	62.9333	0	62.9333	0	62.9333	0	62.9333
154	75	T1c	8	7.2	3	18.5667	0	64.5667	0	64.5667	0	64.5667	0	64.5667
155	69	T1c	6	13.83	2	6.23333	0	62	0	62	0	62	0	62
156	54	T1c	7	6.29	2	6.63333	0	60.7	0	60.7	0	60.7	0	60.7
157	75	T2c	7	9.79	3	26.8333	0	24.0333	0	24.0333	0	24.0333	0	24.0333
158	72	T2c	9	31.51	3	45	0	73.9667	0	73.9667	0	73.9667	0	73.9667
159	75	T2c	8	98	3	25.3667	0	76.1	0	76.1	0	76.1	0	76.1
160	65	T2c	7	8.478	3	25.1667	0	68.6333	0	68.6333	0	68.6333	0	68.6333
161	85	T2b	9	13.431	3	29.3	0	46.3	0	46.3	0	46.3	0	46.3
162	73	T3a	7	4.624	3	36.5333	0	34.3333	0	34.3333	0	34.3333	0	34.3333
163	74	T2c	7	25.1	3	24.5667	0	73.5333	0	73.5333	0	73.5333	0	73.5333
164	70	T3a	9	21.49	3	26.6	0	39.5333	0	39.5333	0	39.5333	1	39.5333
165	78	T2a	8	10.4	3	14.6333	0	73.4667	0	73.4667	0	73.4667	0	73.4667
166	71	T2a	9	8.48	3	65.5667	0	35.5	0	35.5	0	35.5	0	35.5
167	68	T1c	7	8.72	2	10.5	0	72.9333	0	72.9333	0	72.9333	0	72.9333
168	75	T2b	7	6.6	2	37.5667	1	30.6667	0	73.4	0	73.4	0	73.4
169	57	T2a	8	5.08	3	28.6667	0	73.2333	0	73.2333	0	73.2333	0	73.2333
170	72	T2b	8	10.19	3	27.4333	0	68.1	0	68.1	0	68.1	0	68.1
171	75	T2a	7	7.37	2	7.6	0	61.4333	0	61.4333	0	61.4333	0	61.4333
172	73	T2a	9	6.49	3	36.2667	0	61.0333	0	61.0333	0	61.0333	0	61.0333
173	63	T2c	9	52	3	31.0667	0	62.7333	0	62.7333	0	62.7333	0	62.7333
174	68	T3a	9	7.696	3	23.8667	0	26.7667	0	26.7667	0	26.7667	1	26.7667
175	79	T2c	8	8.6	3	22.8	1	22.8	0	59.4	0	59.4	0	59.4
176	71	T1c	7	12.78	2	18.4667	0	43.9667	0	43.9667	0	43.9667	0	43.9667
177	67	T2c	8	108.64	3	23.3333	0	64.2333	0	64.2333	0	64.2333	0	64.2333
178	74	T2a	8	10.833	3	22.8333	0	59.3333	0	59.3333	0	59.3333	0	59.3333
179	74	T2b	7	8.43	2	116.933	0	59.3667	0	59.3667	0	59.3667	0	59.3667
180	74	T2c	7	19.44	3	22.9	0	25.4667	0	25.4667	0	25.4667	0	25.4667
181	72	T3a	9	23.97	3	20.9333	0	58.9333	0	58.9333	1	43.7667	0	58.9333
182	86	T2a	9	10.3	3	29.7333	0	63.3667	0	63.3667	1	30.9	0	63.3667
183	65	T2a	9	9.75	3	23.3667	0	59.9667	0	59.9667	0	59.9667	0	59.9667
184	70	T3b	9	65.19	3	28.1	0	61.2667	0	61.2667	0	61.2667	0	61.2667
185	75	T2c	9	18.36	3	26.5333	0	50.7	0	50.7	0	50.7	0	50.7
186	65	T3b	9	10.1	3	28.8667	0	56.7333	0	56.7333	1	52.2333	0	56.7333
187	64	T3a	7	11.4	3	33.2	0	55.0667	0	55.0667	0	55.0667	0	55.0667
188	79	T2a	7	9.775	2	10.6667	0	61.1	0	61.1	0	61.1	0	61.1
189	75	T2a	8	5.95	3	23.1333	0	36.8667	0	36.8667	0	36.8667	1	36.8667
190	77	T1c	7	11.56	2	6.16667	0	57.8667	0	57.8667	0	57.8667	0	57.8667
191	67	T2a	7	5.95	2	0	0	9.96667	0	9.96667	0	9.96667	0	9.96667
192	72	T2a	8	4.657	3	25.3333	1	9.46667	0	54.7333	0	54.7333	0	54.7333
193	67	T1c	7	8.912	2	8.36667	0	54.5667	0	54.5667	0	54.5667	0	54.5667
194	61	T2b	6	4.48	2	0	0	4.1	0	4.1	0	4.1	0	4.1
195	81	T2a	7	9.48	2	9.8	0	54.3333	0	54.3333	0	54.3333	0	54.3333
196	70	T3b	9	36.68	3	26.3333	0	54.2	0	54.2	0	54.2	0	54.2
197	72	T2a	8	5.69	3	23.3333	0	61.1	0	61.1	0	61.1	0	61.1
198	68	T2a	7	3.33	2	6.16667	0	58.0667	0	58.0667	0	58.0667	0	58.0667
199	70	T2c	7	5.742	3	23.3	0	62.5	0	62.5	0	62.5	0	62.5
200	74	T2c	9	14.61	3	24.4333	0	61.8667	0	61.8667	0	61.8667	0	61.8667
201	68	T2a	6	6.522	1	0	1	15.1333	0	63.9	0	63.9	0	63.9
202	74	T2c	8	4.12	3	25.1	0	61.4333	0	61.4333	0	61.4333	0	61.4333
203	71	T2b	8	10.911	3	22.5	0	62.6333	0	62.6333	0	62.6333	0	62.6333
204	77	T2b	8	3.63	3	23.1	1	11.3667	0	48.6	0	48.6	0	48.6
205	66	T2c	8	25.2	3	24.0333	0	60.8333	0	60.8333	0	60.8333	0	60.8333
206	73	T2a	9	10.888	3	24.2667	0	27.5	0	27.5	0	27.5	0	27.5
207	73	T1c	7	5.4	2	7.33333	0	62.3	0	62.3	0	62.3	0	62.3
208	79	T2c	8	11.65	3	28.4667	0	59.9333	0	59.9333	0	59.9333	0	59.9333
209	61	T1c	8	7.74	3	27.2	0	59.1667	0	59.1667	0	59.1667	0	59.1667
210	76	T2b	7	17.9	2	6.23333	0	61.3333	0	61.3333	0	61.3333	0	61.3333
211	66	T2c	7	6.391	3	22.3333	0	60.8667	0	60.8667	0	60.8667	0	60.8667
212	75	T2c	8	5.521	3	25.1	0	63.0333	0	63.0333	0	63.0333	0	63.0333
213	69	T1c	9	4.82	3	26.6333	0	59.9333	0	59.9333	0	59.9333	0	59.9333
214	70	T2c	9	10.3	3	24.1	0	56.5333	0	56.5333	0	56.5333	0	56.5333
215	77	T3b	9	4.744	3	24.9667	0	61.3333	0	61.3333	0	61.3333	0	61.3333
216	75	T2c	7	4.34	3	27.7	0	43.6333	0	43.6333	0	43.6333	0	43.6333
217	69	T2c	7	12	3	28.7	0	60.8667	0	60.8667	0	60.8667	0	60.8667
218	76	T2b	9	8.68	3	26.0333	0	42.5333	0	42.5333	0	42.5333	0	42.5333
219	63	T2a	7	7.761	2	5.36667	0	54.3	0	54.3	0	54.3	0	54.3
220	73	T1c	7	11.28	2	7.93333	0	61.2333	0	61.2333	0	61.2333	0	61.2333
221	71	T2b	8	9.085	3	22.0333	0	56.1333	0	56.1333	0	56.1333	0	56.1333
222	70	T2c	6	4.95	3	24.4667	0	61.2667	0	61.2667	1	61.1	0	61.2667
223	79	T2a	7	12.1	2	5.6	0	56.7333	0	56.7333	0	56.7333	0	56.7333
224	73	T2a	7	7.23	2	5.26667	0	49.8	0	49.8	0	49.8	0	49.8
225	79	T2c	9	7.247	3	25.3333	0	60.9	0	60.9	0	60.9	0	60.9
226	60	T1c	7	14.038	2	6.03333	0	56.7	0	56.7	0	56.7	0	56.7
227	48	T2a	7	6.118	2	7.06667	0	61.4667	0	61.4667	0	61.4667	0	61.4667
228	57	T2a	9	7.263	3	23.3333	1	15.9	0	26.4333	0	26.4333	0	26.4333
229	70	T2c	9	15.067	3	26.0667	0	54.8667	0	54.8667	0	54.8667	0	54.8667
230	77	T2a	8	12.22	3	24.0667	0	61.8	0	61.8	0	61.8	0	61.8
231	68	T2a	7	4.75	2	5.7	0	38.6	0	38.6	0	38.6	0	38.6
232	62	T2a	8	7.52	3	19.1333	0	60.6	0	60.6	0	60.6	0	60.6
233	66	T2c	7	5.576	3	23.5667	0	49.2667	0	49.2667	0	49.2667	0	49.2667
234	66	T2b	8	5.945	3	25.3333	1	13.0333	0	60.8667	0	60.8667	0	60.8667
235	75	T2c	8	20.44	3	24.3333	0	22.8333	0	22.8333	0	22.8333	0	22.8333
236	73	T2c	7	8.87	3	28.5333	0	61.6667	0	61.6667	0	61.6667	0	61.6667
237	68	T2c	7	14.12	3	25.3	0	60.6667	0	60.6667	0	60.6667	0	60.6667
238	73	T2c	9	7.36	3	26.3	0	56.0333	1	4.8	1	43.2	0	56.0333
239	61	T1c	9	4.02	3	27.0667	0	60	0	60	0	60	0	60
240	65	T2a	7	6.31	2	6.06667	0	26.6	0	26.6	0	26.6	0	26.6
241	53	T1c	8	10.72	3	23.8667	0	60.5	0	60.5	0	60.5	0	60.5
242	71	T2a	7	6.78	2	6.03333	1	13.2333	0	49.2	0	49.2	0	49.2
243	74	T3a	8	7.62	3	16.4	0	60.8667	0	60.8667	0	60.8667	0	60.8667
244	57	T2a	8	4.6	3	11.5	1	9.5	0	60.9	0	60.9	0	60.9
245	56	T2c	9	15.6	3	17.6	0	60.6	0	60.6	0	60.6	0	60.6
246	70	T2c	8	15.712	3	26.1	0	60.9333	0	60.9333	0	60.9333	0	60.9333
247	71	T2c	9	27.5	3	24.9667	0	60.8667	1	24.1	0	60.8667	0	60.8667
248	79	T2a	8	10.72	3	25.2	0	60.9333	0	60.9333	0	60.9333	0	60.9333
249	75	T3a	8	36	3	21.5	0	61.0667	0	61.0667	0	61.0667	0	61.0667
250	74	T2a	9	10.086	3	24.3	0	60.9	0	60.9	0	60.9	0	60.9
251	76	T1c	8	14.157	3	25.3667	0	60.9333	0	60.9333	0	60.9333	0	60.9333
252	70	T2a	8	20.244	3	24.3333	0	60.8	0	60.8	0	60.8	0	60.8
253	61	T3a	8	51.6	3	17.2	0	60.8667	0	60.8667	0	60.8667	0	60.8667
